# Supplementary material for: Improved Immunogenicity of the Inactivated F Genotype Mumps Vaccine against Diverse Circulating Mumps Viruses in Mice
Source: Vaccines (Basel). 2023 Jan 1;11(1):106. doi: 10.3390/vaccines11010106 (PMC9862704; doi:10.3390/vaccines11010106)
Supplement: Supplementary file 1 [file vaccines-11-00106-s001.zip]

Archive with 1 entries (1 files):
- vaccines-2054689-supplementary.pdf
